# Supplementary material for: Sex-Dependent Effects of the Intake of NOVA Classified Ultra-Processed Foods on Syndrome Metabolic Components in Brazilian Adults
Source: Nutrients. 2022 Jul 29;14(15):3126. doi: 10.3390/nu14153126 (PMC9370159; doi:10.3390/nu14153126)
Supplement: Supplementary file 1 [file nutrients-14-03126-s001.zip]

Archive with 1 entries (1 files):
- nutrients-1803414-supplementary.pdf
